# Supplementary material for: Genetic basis of right and left ventricular heart shape
Source: Nat Commun. 2024 Nov 14;15:9437. doi: 10.1038/s41467-024-53594-7 (PMC11564811; doi:10.1038/s41467-024-53594-7)
Supplement: Supplementary file 4 — Supplementary Data 1-28 [file 41467_2024_53594_MOESM4_ESM.xlsx]

## Sheet: Table of contents
Table of contents
PC, principal component; CVD, cardiovascular disease; CMR, cardiac magnetic resonance (imaging); SNV, single nucleotide variant; PRS, polygenic risk score; LD, linkage disequilibrium;
Supplementary Table	Title
1	Cohort characteristics of the UK Biobank from the imaging cohort
2	Correlation test results for shape PCs and cardiovascular structure and functional measures from CMR and cardiovascular risk factors (p < 0.05)
3	Association results from PC and PC polygenic risk scores with atrial fibrillation
4	Association results from PC and PC polygenic risk scores with dilated cardiomyopathy
5	Association results from PC and PC polygenic risk scores with diabetes mellitus
6	Association results from PC and PC polygenic risk scores with hypertrophic cardiomyopathy
7	Association results from PC and PC polygenic risk scores with heart failure
8	Association results from PC and PC polygenic risk scores with myocardial infarction
9	Association results from PC and PC polygenic risk scores with atrioventricular block
10	Lookup of lead SNV's and proxies in GWAS summary statistics
11	Significant genes identified by MAGMA (p < 2.6x10-6)
12	VEP variant level annotations of the moderate/high impact variants from the shape GWAS
13	eQTL and colocalisation results for lead and high LD variants from shape GWAS
14	Transcriptome-wide association study results from S-PREDIXCAN (p < 3.1x10-6)
15	Long-range chromatin interaction analysis of the shape loci using FUMA
16	Long-range chromatin interaction analysis of the shape loci using Jung dataset
17	GARFIELD hypersensitivity site tissue enrichments
18	A table of the candidate genes and their supporting evidence
19	FUMA Gene2Func results for individual PCs (FDR rate p < 0.05)
20	Results from FUMA Gene2Func tool with significance FDR p < 0.05 for all GWS SNV's
21	GWAS catalog results for significant SNV's and their proxies (r2 > 0.8)
22	Phenoscanner results for significant SNV's and their proxies (r2 > 0.8)
23	Lookups of lead and secondary signals and loci in existing data (as of September 2022)
24	Results of the PheWAS analysis using the lead and conditionally independent SNV's
25	Effect allele frequency across ancestries from each SNV included in the PRS
26	Percent variance explained by PRS
27	ICD classifications used in study outcome definition

## Sheet: Supplementary Data 1
Supplementary Data 1. Cohort characteristics of the UK Biobank from the imaging cohort
Numbers are mean (standard deviation) or total number (%). *Systolic and diastolic blood pressure were adjusted for anti-hypertensive medication use by adding 15mmHg and 10mmHg, respectively. RVEDV, right ventricular end-diastolic volume; RVESV, right ventricular end-systolic volume; RVSV, right ventricular stroke volume; RVEF, right ventricular ejection fraction; LVEDV, left ventricular end-dias…
	Total sample size
	N = 35,055
Age, years	54.9 (7.5)
Male sex	16237 (46.3)
Height, cm	170.1 (9.4)
Weight, kg	76.3 (14.5)
Body mass index, kg/m2	26.5 (4.1)
Systolic Blood pressure*, mmHg	138.6 (20.4)
Diastolic Blood pressure*, mmHg	82.5 (11.4)
Heart rate, bpm	63.5 (10.8)
Previous or current smoker	7306 (20.8)
Regular alcohol use (≥3 times per week)	18120 (51.7)
Hypertension	8024 (22.9)
Imaging centre
Stockport	27555 (78.6)
Newcastle	5918 (16.9)
Reading	1582 (4.5)
UK BiLEVE array	3336 (9.5)
RVEDV, ml	147.3 (35.7)
RVESV, ml	67.6 (20.4)
RVSV, ml	79.7 (19.4)
RVEF, %	54.4 (6.2)
LVEDV, ml	148.8 (33.4)
LVESV, ml	68.9 (18.3)
LVSV, ml	79.9 (18.5)
LVEF, %	53.8 (5.1)

## Sheet: Supplementary Data 2
Supplementary Data 2. Correlation test results for shape PC's and cardiovascular structure and functional measures from CMR and cardiovascular risk factors (p < 0.05)
PC, principal component; LVEDV, left ventricular end-diastolic volume; LVESV, left ventricular end-systolic volume; LVM, left ventricular mass; LVMVR, left ventricular mass to volume ratio; LVSV, left ventricular stroke volume; RVEDV, right ventricular end-diastolic volume; RVEF, right ventricular ejection fraction; RVESV, right ventricular end-systolic volume; RVM, right ventricular mass; RVMVR,…
PC	Trait	Pearson correlation	P-value
PC1	Age	-0.13162	0
PC1	Alcohol	-0.14524	0
PC1	BMI	0.215047	0
PC1	Cholesterol	-0.14255	0
PC1	Diastolic blood pressure	0.157228	0
PC1	HDL	-0.3281	0
PC1	Heart rate	0.32391	0
PC1	Height	0.734698	0
PC1	LDL	-0.01697	0.000799
PC1	LVEDV	0.927061	0
PC1	LVEF	-0.1626	0
PC1	LVESV	0.857435	0
PC1	LVM	0.859041	0
PC1	LVSV	0.824202	0
PC1	RVEDV	0.937377	0
PC1	RVEF	-0.21975	0
PC1	RVESV	0.853589	0
PC1	RVM	0.931819	0
PC1	RVMVR	-0.4131	0
PC1	RVSV	0.813239	0
PC1	Sex	0.722277	0
PC1	Smoking	0.045217	0
PC1	Systolic blood pressure	0.117151	0
PC1	Triglyceride	0.131344	0
PC2	Age	-0.18031	0
PC2	Alcohol	0.014425	0.00436
PC2	BMI	-0.19892	0
PC2	Cholesterol	-0.02228	1.75e-05
PC2	Diastolic blood pressure	-0.09976	0
PC2	HDL	0.107138	0
PC2	Height	-0.03612	9.27e-13
PC2	LDL	-0.0902	0
PC2	LVEDV	-0.06056	0
PC2	LVEF	0.069413	0
PC2	LVESV	-0.08051	0
PC2	LVM	-0.10523	0
PC2	LVMVR	-0.07692	0
PC2	LVSV	-0.02957	5.08e-09
PC2	RVEDV	-0.12775	0
PC2	RVEF	0.137306	0
PC2	RVESV	-0.16687	0
PC2	RVM	-0.05365	0
PC2	RVMVR	0.233369	0
PC2	RVSV	-0.05829	0
PC2	Sex	-0.11964	0
PC2	Smoking	-0.03474	6.51e-12
PC2	Systolic blood pressure	-0.11423	0
PC2	Triglyceride	-0.1049	0
PC3	Age	-0.11207	0
PC3	BMI	-0.28218	0
PC3	Cholesterol	-0.06794	0
PC3	Diastolic blood pressure	-0.19967	0
PC3	HDL	0.143682	0
PC3	Heart rate	0.185856	0
PC3	Height	0.075556	0
PC3	LDL	-0.13763	0
PC3	LVEDV	0.079251	0
PC3	LVEF	-0.05063	0
PC3	LVESV	0.089062	0
PC3	LVM	-0.06381	0
PC3	LVMVR	-0.19033	0
PC3	LVSV	0.054847	0
PC3	RVEDV	0.054304	0
PC3	RVESV	0.045991	0
PC3	RVM	0.04154	2.22e-16
PC3	RVMVR	-0.04221	0
PC3	RVSV	0.050709	0
PC3	Sex	-0.06658	0
PC3	Smoking	-0.02065	4.48e-05
PC3	Systolic blood pressure	-0.16692	0
PC3	Triglyceride	-0.18217	0
PC4	Age	0.147393	0
PC4	BMI	0.053518	0
PC4	Diastolic blood pressure	0.067123	0
PC4	HDL	-0.13396	0
PC4	Heart rate	-0.1006	0
PC4	Height	0.132038	0
PC4	LDL	0.071202	0
PC4	LVEDV	-0.09575	0
PC4	LVEF	-0.08076	0
PC4	LVESV	-0.04843	0
PC4	LVM	0.063943	0
PC4	LVMVR	0.219949	0
PC4	LVSV	-0.12486	0
PC4	RVEDV	-0.12208	0
PC4	RVEF	-0.10414	0
PC4	RVESV	-0.05582	0
PC4	RVM	-0.09993	0
PC4	RVMVR	0.088529	0
PC4	RVSV	-0.16346	0
PC4	Sex	0.187693	0
PC4	Smoking	0.031697	3.72e-10
PC4	Systolic blood pressure	0.044725	0
PC4	Triglyceride	0.115613	0
PC5	Age	-0.24538	0
PC5	BMI	-0.18725	0
PC5	Cholesterol	-0.02089	5.68e-05
PC5	Diastolic blood pressure	-0.10337	0
PC5	HDL	0.084643	0
PC5	Heart rate	-0.01747	0.000561
PC5	Height	0.022026	1.34e-05
PC5	LDL	-0.0882	0
PC5	LVEDV	-0.07607	0
PC5	LVEF	0.049772	0
PC5	LVESV	-0.08554	0
PC5	LVM	-0.08681	0
PC5	LVMVR	-0.02616	2.33e-07
PC5	LVSV	-0.05259	0
PC5	RVEF	0.019021	0.00017
PC5	RVESV	-0.01355	0.00742
PC5	RVM	-0.01057	0.036745
PC5	RVMVR	-0.02639	1.83e-07
PC5	Sex	-0.05571	0
PC5	Smoking	-0.04061	8.88e-16
PC5	Systolic blood pressure	-0.14173	0
PC5	Triglyceride	-0.103	0
PC6	Age	-0.13809	0
PC6	Alcohol	0.016831	0.00088
PC6	BMI	0.041172	4.44e-16
PC6	Heart rate	-0.01138	0.02461
PC6	Height	-0.04313	0
PC6	LDL	-0.03146	5e-10
PC6	LVEDV	0.071364	0
PC6	LVEF	0.027721	4.27e-08
PC6	LVESV	0.047487	0
PC6	LVMVR	-0.08251	0
PC6	LVSV	0.081787	0
PC6	RVEF	0.113816	0
PC6	RVESV	-0.04897	0
PC6	RVMVR	-0.02057	4.81e-05
PC6	RVSV	0.056209	0
PC6	Sex	-0.0625	0
PC6	Systolic blood pressure	-0.018	0.000375
PC7	Age	0.02264	7.65e-06
PC7	BMI	0.118314	0
PC7	Diastolic blood pressure	0.055375	0
PC7	HDL	-0.12469	0
PC7	Height	0.082534	0
PC7	LDL	0.052023	0
PC7	LVEDV	0.037504	1.22e-13
PC7	LVEF	-0.02192	1.47e-05
PC7	LVESV	0.038435	3e-14
PC7	LVM	0.140012	0
PC7	LVMVR	0.16415	0
PC7	LVSV	0.029632	4.71e-09
PC7	RVEDV	0.049555	0
PC7	RVESV	0.034894	5.28e-12
PC7	RVM	0.081031	0
PC7	RVMVR	0.056311	0
PC7	RVSV	0.053629	0
PC7	Sex	0.152835	0
PC7	Smoking	0.028794	1.26e-08
PC7	Systolic blood pressure	0.061994	0
PC7	Triglyceride	0.099728	0
PC8	Age	0.047518	0
PC8	Alcohol	-0.02369	2.84e-06
PC8	BMI	-0.25296	0
PC8	Diastolic blood pressure	-0.09695	0
PC8	HDL	0.101305	0
PC8	Heart rate	0.058191	0
PC8	Height	0.018106	0.000346
PC8	LDL	-0.04058	8.88e-16
PC8	LVEDV	-0.0711	0
PC8	LVEF	0.068651	0
PC8	LVESV	-0.08791	0
PC8	LVM	-0.19301	0
PC8	LVMVR	-0.20811	0
PC8	LVSV	-0.04127	4.44e-16
PC8	RVEDV	-0.01595	0.001619
PC8	RVEF	0.091334	0
PC8	RVESV	-0.0544	0
PC8	RVM	-0.09264	0
PC8	RVMVR	-0.16668	0
PC8	RVSV	0.027613	4.82e-08
PC8	Systolic blood pressure	-0.09406	0
PC8	Triglyceride	-0.09125	0
PC9	Age	0.069563	0
PC9	Alcohol	-0.01794	0.000391
PC9	BMI	-0.0459	0
PC9	HDL	-0.02197	1.41e-05
PC9	Heart rate	-0.01026	0.042794
PC9	Height	0.055542	0
PC9	LDL	0.024379	1.45e-06
PC9	LVEDV	-0.0629	0
PC9	LVEF	-0.09926	0
PC9	LVESV	-0.0147	0.003666
PC9	LVM	0.026844	1.12e-07
PC9	LVMVR	0.143678	0
PC9	LVSV	-0.09897	0
PC9	RVEDV	0.060152	0
PC9	RVEF	-0.0732	0
PC9	RVESV	0.082525	0
PC9	RVM	0.090182	0
PC9	RVMVR	0.051065	0
PC9	RVSV	0.023341	3.97e-06
PC9	Sex	0.081051	0
PC9	Smoking	0.0186	0.000237
PC9	Systolic blood pressure	-0.03069	1.32e-09
PC9	Triglyceride	0.013981	0.005726
PC10	Age	0.01686	0.000862
PC10	Alcohol	0.019374	0.000129
PC10	BMI	0.032739	9.7e-11
PC10	Diastolic blood pressure	-0.03703	2.46e-13
PC10	Heart rate	0.024378	1.47e-06
PC10	Height	-0.0172	0.000677
PC10	LVEDV	-0.02404	2.03e-06
PC10	LVEF	-0.02367	2.89e-06
PC10	LVESV	-0.01011	0.045751
PC10	LVM	0.019245	0.000143
PC10	LVMVR	0.059023	0
PC10	LVSV	-0.03338	4.17e-11
PC10	RVEDV	-0.05888	0
PC10	RVEF	0.033313	4.55e-11
PC10	RVESV	-0.06337	0
PC10	RVM	-0.01536	0.002404
PC10	RVMVR	0.119409	0
PC10	RVSV	-0.04094	4.44e-16
PC10	Sex	-0.02764	4.66e-08
PC10	Smoking	0.020007	7.68e-05
PC10	Systolic blood pressure	-0.01608	0.001487
PC10	Triglyceride	0.016351	0.001231
PC11	Age	-0.10049	0
PC11	BMI	-0.03656	4.9e-13
PC11	Cholesterol	-0.02221	1.86e-05
PC11	Diastolic blood pressure	-0.07464	0
PC11	HDL	0.083014	0
PC11	Heart rate	0.109851	0
PC11	Height	-0.05757	0
PC11	LDL	-0.06762	0
PC11	LVEDV	0.185729	0
PC11	LVEF	0.222541	0
PC11	LVESV	0.07317	0
PC11	LVM	-0.217	0
PC11	LVMVR	-0.59376	0
PC11	LVSV	0.262787	0
PC11	RVEDV	0.123095	0
PC11	RVEF	0.153421	0
PC11	RVESV	0.031718	3.62e-10
PC11	RVM	-0.03416	1.44e-11
PC11	RVMVR	-0.41494	0
PC11	RVSV	0.190345	0
PC11	Sex	-0.12745	0
PC11	Smoking	-0.02704	9.09e-08
PC11	Systolic blood pressure	-0.064	0
PC11	Triglyceride	-0.08863	0

## Sheet: ST3 - PC outcome corr
Supplementary Table 3. Associations between shape PC scores and cardiometabolic disease outcomes (p < 0.0071)
PC, principal component; OR, odds ratio; CI, confidence interval; MI, myocardial infarction; HF, heart failure; HCM, hypertrophic cardiomyopathy; DCM, dilated cardiomyopathy; AF, atrial fibrillation; AV block, atrioventricular block (2nd or 3rd degree); CI1, confidence interval 1 - the lower bound of the 95% confidence threshold; CI2, confidence interval 2 - the upper bound of the 95% confidence …
PC	Outcome	OR	CI1	CI2	p-value
1	Diabetes	0.571	0.525	0.62	1.53e-40
1	HF	1.663	1.433	1.931	2.26e-11
1	AV block	1.426	1.251	1.624	9.8e-08
1	DCM	2.221	1.64	3.009	2.57e-07
1	AF	1.216	1.107	1.337	4.93e-05
2	AF	0.824	0.774	0.877	8.92e-10
3	AF	1.532	1.455	1.612	6.04e-60
3	HF	1.289	1.197	1.388	2.18e-11
3	DCM	1.268	1.119	1.436	0.000189
3	HCM	1.251	1.089	1.437	0.00154
3	Diabetes	0.932	0.886	0.981	0.007002
4	AF	0.884	0.834	0.936	2.62e-05
4	HF	0.827	0.751	0.91	0.000105
4	MI	0.887	0.83	0.947	0.00038
5	HF	0.711	0.645	0.785	9.31e-12
5	DCM	0.513	0.397	0.662	2.86e-07
5	MI	0.88	0.821	0.942	0.000246
5	HCM	0.637	0.469	0.866	0.003964
5	AF	0.697	0.656	0.739	5.42e-33
8	MI	0.838	0.788	0.89	1.21e-08
8	HF	0.806	0.741	0.878	6.45e-07
8	AV block	0.848	0.786	0.915	2.05e-05
8	DCM	0.689	0.566	0.84	0.000219
8	Diabetes	0.923	0.88	0.969	0.001281
9	HCM	0.363	0.278	0.473	6.63e-14
9	AV block	0.79	0.731	0.854	3.1e-09
9	HF	0.77	0.705	0.841	7.09e-09
9	MI	0.852	0.8	0.907	5.54e-07
9	DCM	0.678	0.528	0.87	0.002238
10	Diabetes	1.089	1.04	1.141	0.000298
10	HF	1.173	1.075	1.279	0.000318
10	AF	1.088	1.031	1.148	0.002043
10	MI	1.089	1.024	1.159	0.006822

## Sheet: Supplementary Data 3
Supplementary Data 3: Association results from PC and PC polygenic risk scores with atrial fibrillation
PC, principal component; OR, odds ratio; CI, confidence interval; CI1, confidence interval 1 - the lower bound of the 95% confidence threshold; CI2, confidence interval 2 - the upper bound of the 95% confidence interval threshold; Traits interrogated as covariates selected from UK Biobank imaging visit, regression performed in European imaging cohort; Bonferroni corrected significant p value < 0.…
A: PC associations in the UK Biobank imaging cohort
Stepwise regression for covariate selection
	Univariate				Multivariate
Trait	OR	CI1	CI2	P	OR	CI1	CI2	P
age at imaging	1.086	1.078	1.096	3.6e-86	1.096	1.086	1.106	4.83e-86
alcohol at imaging	1.015	0.976	1.056	0.458	NA	NA	NA	NA
bmi at imaging	1.047	1.035	1.06	1e-14	1.05	1.037	1.064	3.44e-13
dbp_adj	1.021	1.016	1.026	2.61e-17	1.016	1.009	1.024	1.33e-05
height at imaging	1.044	1.038	1.051	7.85e-45	1.047	1.04	1.054	3.2e-46
ldl_adj	1.069	1.017	1.124	0.00845	NA	NA	NA	NA
sbp_adj	1.014	1.012	1.017	3.99e-27	0.995	0.991	0.999	0.0269
sex	2.421	2.144	2.734	4.09e-46	NA	NA	NA	NA
smoking at imaging	1.249	1.137	1.372	3.43e-06	1.108	1.006	1.22	0.038
trig_mean	1.096	1.037	1.159	0.00114	NA	NA	NA	NA
Regression including selected covariates
PC1	1.468	1.389	1.551	3.14e-42	1.289	1.188	1.399	1.18e-09
PC2	0.684	0.643	0.728	1.41e-33	0.824	0.774	0.877	1.28e-09
PC3	1.429	1.361	1.501	6.25e-46	1.52	1.446	1.598	2.32e-60
PC5	0.594	0.562	0.628	1.79e-75	0.695	0.655	0.737	2.94e-33
PC6	0.776	0.736	0.819	1.02316e-20	0.862	0.818	0.909	2.92717e-08
PC7	0.915	0.863	0.969	0.00265154	0.853	0.804	0.904	8.02337e-08
PC10	1.109	1.049	1.172	0.000250222	1.082	1.025	1.142	0.00404982
PC11	0.789	0.748	0.833	1.11273e-17	0.866	0.819	0.915	4.15599e-07
B: PC PRS associations in the full UK Biobank cohort (excluding the imaging cohort).
Stepwise regression for covariate selection
	Univariate				Multivariate
Trait	OR	CI1	CI2	P	OR	CI1	CI2	P
age	1.105	1.103	1.108	0	1.111	1.109	1.113	0
alcohol	0.99	0.982	0.999	0.0267	1.028	1.019	1.037	7.99e-10
bmi	1.058	1.055	1.06	0	1.063	1.06	1.066	0
dbp_adj	1.019	1.018	1.02	9.88e-279	1.005	1.004	1.006	5.21e-15
height	1.037	1.035	1.038	0	1.038	1.036	1.04	9.29e-273
ldl_adj	0.913	0.899	0.926	9.99e-34	0.878	0.863	0.892	5.03e-57
sbp_adj	1.015	1.014	1.016	0	NA	NA	NA	NA
sex	2.247	2.188	2.308	0	1.251	1.202	1.301	2.09e-28
smoking	1.169	1.148	1.19	4.9e-66	1.101	1.081	1.123	5e-23
trig_mean	1.067	1.054	1.079	4.8e-27	0.938	0.925	0.951	8.7e-19
Regression including selected covariates
PC2	0.952416	0.940184	0.964806	1.43835e-13	0.950098	0.937543	0.96282	4.60178e-14
PC3	1.03924	1.02574	1.05293	8.10034e-09	1.04076	1.02687	1.05483	5.52374e-09
PC9	0.958056	0.945566	0.970712	1.55693e-10	0.955611	0.942809	0.968587	4.16278e-11
Multi-ancestry regression including selected covariates
PC2	0.942194	0.930219	0.954323	7.22162e-20	0.950845	0.93837	0.963485	7.39074e-14
PC3	1.03141	1.01814	1.04485	2.83446e-06	1.04026	1.02651	1.05419	6.02684e-09
PC9	0.952585	0.940263	0.965069	2.62168e-13	0.955495	0.942808	0.968352	2.45891e-11

## Sheet: Supplementary Data 4
Supplementary Data 4: Association results from PC and PC polygenic risk scores with dilated cardiomyopathy
PC, principal component; OR, odds ratio; CI, confidence interval; CI1, confidence interval 1 - the lower bound of the 95% confidence threshold; CI2, confidence interval 2 - the upper bound of the 95% confidence interval threshold; Traits interrogated as covariates selected from UK Biobank imaging visit, regression performed in European imaging cohort; Bonferroni corrected significant p value < 0.…
A: PC associations in the UK Biobank imaging cohort
Stepwise regression for covariate selection
	Univariate				Multivariate
Trait	OR	CI1	CI2	P	OR	CI1	CI2	P
age at imaging	1.058	1.017	1.101	0.00544	1.047	1.007	1.089	0.022
alcohol at imaging	1.125	0.928	1.363	0.23	NA	NA	NA	NA
bmi at imaging	1.056	0.998	1.118	0.0589	NA	NA	NA	NA
dbp_adj	1.035	1.01	1.06	0.00589	NA	NA	NA	NA
height at imaging	1.072	1.039	1.106	1.34e-05	NA	NA	NA	NA
ldl_adj	0.879	0.662	1.167	0.371	NA	NA	NA	NA
sbp_adj	1.013	1	1.026	0.0466	NA	NA	NA	NA
sex	7.331	3.113	17.266	5.16e-06	6.859	2.907	16.185	1.1e-05
smoking at imaging	1.28	0.798	2.055	0.306	NA	NA	NA	NA
trig_mean	1.275	1.008	1.612	0.0425	NA	NA	NA	NA
Regression including selected covariates
1	2.259	1.768	2.887	7.43e-11	2.038	1.547	2.686	4.2e-07
3	1.235	1.084	1.408	0.00152	1.265	1.113	1.438	0.000329
5	0.477	0.377	0.603	6.05e-10	0.513	0.4	0.657	1.41e-07
8	0.68	0.551	0.838	0.000307468	0.699	0.564	0.867	0.00109462
B: PC PRS associations in the full UK Biobank cohort (excluding the imaging cohort).
Stepwise regression for covariate selection
	Univariate				Multivariate
Trait	OR	CI1	CI2	P	OR	CI1	CI2	P
age	1.05384	1.04583	1.0619	1.94307e-41	1.06659	1.05782	1.07543	6.86951e-53
alcohol	0.989133	0.954493	1.02503	0.547987	NA	NA	NA	NA
bmi	1.06465	1.05496	1.07443	4.34726e-41	1.06724	1.0559	1.07869	6.60286e-33
dbp_adj	1.01384	1.00938	1.01832	9.97678e-10	1.01097	1.00407	1.01791	0.00177882
height	1.04941	1.04341	1.05545	5.40957e-61	1.03496	1.0264	1.04358	4.91793e-16
ldl_adj	0.852773	0.800546	0.908407	7.84453e-07	0.81644	0.764069	0.872399	2.02401e-09
sbp_adj	1.00533	1.00293	1.00774	1.30821e-05	0.988773	0.984878	0.992683	2.05855e-08
sex	2.84887	2.53371	3.20322	1.36531e-68	1.58848	1.34479	1.87632	5.13909e-08
smoking	1.2148	1.12815	1.30811	2.55441e-07	1.10942	1.0273	1.19811	0.0081332
trig_mean	1.19779	1.14822	1.24949	5.75536e-17	1.08909	1.03736	1.14341	0.00058831
Regression including selected covariates
None

## Sheet: Supplementary Data 5
Supplementary Data 5: Association results from PC and PC polygenic risk scores with diabetes mellitus
PC, principal component; OR, odds ratio; CI, confidence interval; CI1, confidence interval 1 - the lower bound of the 95% confidence threshold; CI2, confidence interval 2 - the upper bound of the 95% confidence interval threshold; Traits interrogated as covariates selected from UK Biobank imaging visit, regression performed in European imaging cohort; Bonferroni corrected significant p value < 0.…
A: PC associations in the UK Biobank imaging cohort
Stepwise regression for covariate selection
	Univariate				Multivariate
Trait	OR	CI1	CI2	P	OR	CI1	CI2	P
age at imaging	1.05293	1.04593	1.05997	5.78225e-52	1.05083	1.04268	1.05903	8.57888e-36
alcohol at imaging	1.22706	1.18839	1.26699	5.51901e-36	1.22107	1.18077	1.26275	1.92704e-31
bmi at imaging	1.14487	1.13473	1.1551	4.00669e-195	1.13767	1.12622	1.14925	1.15554e-137
dbp_adj	1.01875	1.01447	1.02305	5.12931e-18	0.985416	0.979148	0.991725	6.41155e-06
height at imaging	1.01343	1.00823	1.01865	3.65024e-07	0.990493	0.982753	0.998295	0.0170122
ldl_adj	1.06484	1.02002	1.11163	0.00418891	0.857079	0.816259	0.89994	5.84621e-10
sbp_adj	1.01716	1.01496	1.01937	2.81601e-53	1.00993	1.00642	1.01345	2.63778e-08
sex	2.07615	1.87585	2.29784	3.17094e-45	2.03901	1.74536	2.38208	2.70875e-19
smoking at imaging	1.37968	1.27399	1.49414	2.46886e-15	1.23834	1.13843	1.34701	6.32548e-07
trig_mean	1.55703	1.50115	1.615	1.27273e-124	1.375	1.31728	1.43524	5.37319e-48
Regression including selected covariates
PC1	1.07391	1.02352	1.12678	0.00363782	0.587296	0.543306	0.634848	6.1684e-41
PC3	0.714068	0.678643	0.751343	1.75255e-38	0.859484	0.815248	0.90612	1.94479e-08
PC4	1.25769	1.20518	1.31248	5.75667e-26	1.1252	1.07405	1.17878	6.71138e-07
PC5	0.741624	0.706109	0.778927	7.453e-33	0.919428	0.871967	0.969472	0.00189282
PC7	1.213	1.162	1.266	9.50812e-19	1.086	1.035	1.139	0.000699076
PC8	0.784	0.75	0.82	2.99404e-26	0.897	0.854	0.942	1.31178e-05
PC10	1.157	1.104	1.213	1.16898e-09	1.078	1.028	1.131	0.00180081
PC11	0.797	0.761	0.835	1.29339e-21	0.876	0.834	0.92	1.19653e-07
B: PC PRS associations in the full UK Biobank cohort (excluding the imaging cohort).
Stepwise regression for covariate selection
	Univariate				Multivariate
Trait	OR	CI1	CI2	P	OR	CI1	CI2	P
age	1.05531	1.05369	1.05692	0	1.04985	1.04797	1.05172	0
alcohol	1.23099	1.22245	1.23958	0	1.20415	1.19487	1.21351	0
bmi	1.16738	1.16502	1.16975	0	1.15481	1.15213	1.15748	0
dbp_adj	1.02983	1.02891	1.03075	0	0.988516	0.987106	0.989929	1.31502e-56
height	1.01053	1.00934	1.01171	1.39898e-68	0.996634	0.994808	0.998464	0.000314607
ldl_adj	0.831053	0.820444	0.8418	2.46443e-175	0.701011	0.69086	0.711311	0
sbp_adj	1.02096	1.02047	1.02144	0	1.01401	1.01322	1.01481	2.13656e-265
sex	1.92481	1.88258	1.968	0	1.8536	1.78929	1.92023	3.70133e-257
smoking	1.32089	1.3012	1.34088	9.22206e-289	1.28198	1.26076	1.30355	4.14382e-187
trig_mean	1.46804	1.45578	1.48041	0	1.30772	1.29484	1.32074	0
Regression including selected covariates
PC1	0.946196	0.935729	0.956779	1.93125e-22	0.942365	0.93111	0.953755	3.5249e-22
PC5	0.972985	0.962129	0.983964	1.71937e-06	0.972661	0.960973	0.984491	6.98848e-06
Multi-ancestry regression including selected covariates
PC1	0.964705	0.954566	0.974952	2.62983e-11	0.947541	0.936729	0.958479	3.49678e-20
PC5	1.01072	1.00007	1.02148	0.0484632	0.973688	0.962479	0.985027	6.37095e-06

## Sheet: Supplementary Data 6
Supplementary Data 6: Association results from PC and PC polygenic risk scores with hypertrophic cardiomyopathy
PC, principal component; OR, odds ratio; CI, confidence interval; CI1, confidence interval 1 - the lower bound of the 95% confidence threshold; CI2, confidence interval 2 - the upper bound of the 95% confidence interval threshold; Traits interrogated as covariates selected from UK Biobank imaging visit, regression performed in European imaging cohort; Bonferroni corrected significant p value < 0.…
A: PC associations in the UK Biobank imaging cohort
Stepwise regression for covariate selection
	Univariate				Multivariate
Trait	OR	CI1	CI2	P	OR	CI1	CI2	P
age at imaging	1.05094	1.0048	1.09919	0.0300803	NA	NA	NA	NA
alcohol at imaging	1.07126	0.857035	1.33904	0.545367	NA	NA	NA	NA
bmi at imaging	1.00557	0.933686	1.08298	0.883384	NA	NA	NA	NA
dbp_adj	1.00275	0.974178	1.03215	0.852497	NA	NA	NA	NA
height at imaging	1.02777	0.992696	1.06409	0.122057	NA	NA	NA	NA
ldl_adj	1.21713	0.933152	1.58753	0.147174	NA	NA	NA	NA
sbp_adj	1.0109	0.996049	1.02598	0.151052	NA	NA	NA	NA
sex	2.78684	1.34358	5.78045	0.00589744	2.78684	1.34358	5.78045	0.00589744
smoking at imaging	1.42013	0.833612	2.41931	0.196895	NA	NA	NA	NA
trig_mean	1.10301	0.803866	1.51347	0.543584	NA	NA	NA	NA
Regression including selected covariates
PC3	1.24929	1.0924	1.42872	0.00115135	1.27239	1.11187	1.45608	0.000463141
PC5	0.587834	0.435227	0.793952	0.000531125	0.603388	0.445428	0.817364	0.00110519
PC9	0.35724	0.271004	0.470917	2.82289e-13	0.369368	0.282512	0.482927	3.2906e-13
B: PC PRS associations in the full UK Biobank cohort (excluding the imaging cohort).
Stepwise regression for covariate selection
	Univariate				Multivariate
Trait	OR	CI1	CI2	P	OR	CI1	CI2	P
age	1.0328	1.0213	1.04443	1.62108e-08	1.02525	1.01319	1.03745	3.6209e-05
alcohol	1.08253	1.02571	1.1425	0.00394221	1.12493	1.0649	1.18834	2.58227e-05
bmi	1.04222	1.0264	1.05828	1.17072e-07	1.02954	1.01229	1.04709	0.000734863
dbp_adj	1.0144	1.00747	1.02138	4.3112e-05	NA	NA	NA	NA
height	1.02652	1.0174	1.03571	8.90161e-09	NA	NA	NA	NA
ldl_adj	1.01876	0.927943	1.11848	0.696372	NA	NA	NA	NA
sbp_adj	1.01126	1.00762	1.01492	1.22275e-09	1.00516	1.00102	1.00931	0.0144803
sex	2.17565	1.82795	2.58949	2.14441e-18	2.19261	1.83363	2.62188	7.54684e-18
smoking	1.05027	0.93444	1.18046	0.410685	NA	NA	NA	NA
trig_mean	1.12596	1.04867	1.20895	0.00107635	NA	NA	NA	NA
Regression including selected covariates
PC5	1.3069	1.19951	1.4239	9.45272e-10	1.29352	1.18711	1.40948	4.20474e-09
Multi-ancestry regression including selected covariates
PC5	1.33096	1.2262	1.44468	8.18778e-12	1.29837	1.19509	1.41057	6.64066e-10

## Sheet: Supplementary Data 7
Supplementary Data 7: Association results from PC and PC polygenic risk scores with heart failure
PC, principal component; OR, odds ratio; CI, confidence interval; CI1, confidence interval 1 - the lower bound of the 95% confidence threshold; CI2, confidence interval 2 - the upper bound of the 95% confidence interval threshold; Traits interrogated as covariates selected from UK Biobank imaging visit, regression performed in European imaging cohort; Bonferroni corrected significant p value < 0.…
A: PC associations in the UK Biobank imaging cohort
Stepwise regression for covariate selection
	Univariate				Multivariate
Trait	OR	CI1	CI2	P	OR	CI1	CI2	P
age at imaging	1.102	1.086	1.118	2.43e-40	1.098	1.082	1.114	6.16e-37
alcohol at imaging	1.102	1.034	1.175	0.00284	1.165	1.093	1.241	2.48e-06
bmi at imaging	1.079	1.059	1.098	1.4e-16	1.082	1.061	1.104	9.49e-15
dbp_adj	1.022	1.014	1.03	1.66e-07	NA	NA	NA	NA
height at imaging	1.028	1.018	1.039	6.16e-08	NA	NA	NA	NA
ldl_adj	1.054	0.969	1.147	0.22	NA	NA	NA	NA
sbp_adj	1.018	1.014	1.023	1.11e-17	NA	NA	NA	NA
sex	3.22	2.589	4.003	7.17e-26	2.869	2.295	3.587	2.26e-20
smoking at imaging	1.403	1.202	1.638	1.81e-05	1.247	1.059	1.467	0.00796
trig_mean	1.19	1.093	1.296	5.71e-05	NA	NA	NA	NA
Regression including selected covariates
PC1	1.66556	1.5204	1.82459	5.61707e-28	1.59246	1.40253	1.80812	6.94813e-13
PC3	1.18386	1.10057	1.27346	5.773e-06	1.27422	1.18507	1.37007	5.80272e-11
PC5	0.580277	0.53068	0.63451	7.39314e-33	0.70522	0.638758	0.778597	4.66308e-12
PC8	0.776	0.713	0.845	4.05776e-09	0.813	0.746	0.886	2.47202e-06
PC9	0.809236	0.736671	0.888949	1.00628e-05	0.78145	0.714659	0.854484	6.31016e-08
PC10	1.232	1.126	1.349	5.90504e-06	1.171	1.073	1.278	0.000387432
B: PC PRS associations in the full UK Biobank cohort (excluding the imaging cohort).
Stepwise regression for covariate selection
	Univariate				Multivariate
Trait	OR	CI1	CI2	P	OR	CI1	CI2	P
age	1.10791	1.10466	1.11118	0	1.09983	1.09638	1.10328	0
alcohol	1.09148	1.07914	1.10397	2.0695e-51	1.11764	1.10459	1.13083	5.37981e-77
bmi	1.08178	1.07857	1.08501	0	1.08043	1.07661	1.08425	0
dbp_adj	1.01863	1.01716	1.0201	6.84649e-139	0.991438	0.989296	0.993585	6.55762e-15
height	1.0186	1.01667	1.02052	2.02046e-81	NA	NA	NA	NA
ldl_adj	0.92804	0.909432	0.947029	4.95023e-13	0.889014	0.869959	0.908486	1.90226e-26
sbp_adj	1.01801	1.01725	1.01878	0	1.00746	1.00628	1.00864	1.35405e-35
sex	2.39505	2.30785	2.48554	0	2.21155	2.12493	2.3017	0
smoking	1.42162	1.38792	1.45615	1.3547e-181	1.36287	1.3279	1.39877	1.81932e-120
trig_mean	1.17821	1.16129	1.19538	2.06148e-109	1.01963	1.0019	1.03769	0.029899
Regression including selected covariates
PC2	0.966943	0.950006	0.984182	0.000192663	0.968304	0.951012	0.985909	0.000458928
PC5	0.971283	0.953949	0.988932	0.00151745	0.974625	0.956902	0.992676	0.00604849
Multi-ancestry regression including selected covariates
PC2	0.967654	0.951008	0.984591	0.000203965	0.970454	0.953359	0.987857	0.000941771
PC5	0.971113	0.954222	0.988304	0.00105974	0.974925	0.95755	0.992616	0.00564356

## Sheet: Supplementary Data 8
Supplementary Data 8: Association results from PC and PC polygenic risk scores with myocardial infarction
PC, principal component; OR, odds ratio; CI, confidence interval; CI1, confidence interval 1 - the lower bound of the 95% confidence threshold; CI2, confidence interval 2 - the upper bound of the 95% confidence interval threshold; Traits interrogated as covariates selected from UK Biobank imaging visit, regression performed in European imaging cohort; Bonferroni corrected significant p value < 0.…
A: PC associations in the UK Biobank imaging cohort
Stepwise regression for covariate selection
	Univariate				Multivariate
Trait	OR	CI1	CI2	P	OR	CI1	CI2	P
age at imaging	1.072	1.062	1.082	1.27e-48	1.051	1.04	1.062	1.49e-20
alcohol at imaging	1.035	0.989	1.083	0.135	NA	NA	NA	NA
bmi at imaging	1.061	1.047	1.075	6.44e-19	1.053	1.037	1.069	8.45e-11
dbp_adj	1.018	1.012	1.023	1.86e-09	0.991	0.983	1	0.0429
height at imaging	1.035	1.027	1.042	1.09e-21	0.979	0.969	0.99	0.000103
ldl_adj	1.328	1.261	1.397	1.65e-27	1.21	1.145	1.278	8.69e-12
sbp_adj	1.017	1.014	1.02	2.11e-30	1.008	1.003	1.012	0.00151
sex	4.678	3.963	5.522	2.86e-74	5.384	4.309	6.728	1.31e-49
smoking at imaging	1.475	1.326	1.641	8.56e-13	1.265	1.132	1.414	3.34e-05
trig_mean	1.318	1.249	1.39	3.26e-24	NA	NA	NA	NA
Regression including selected covariates
PC1	1.58534	1.48716	1.69	2.55768e-45	1.27492	1.15137	1.41174	3.01068e-06
PC5	0.72147	0.675628	0.770421	1.89753e-22	0.853739	0.795647	0.916073	1.09222e-05
PC8	0.806	0.759	0.856	2.78501e-12	0.833	0.783	0.886	7.02743e-09
PC9	0.880888	0.825263	0.940261	0.00013846	0.84136	0.789807	0.896279	8.58845e-08
B: PC PRS associations in the full UK Biobank cohort (excluding the imaging cohort).
Stepwise regression for covariate selection
	Univariate				Multivariate
Trait	OR	CI1	CI2	P	OR	CI1	CI2	P
age	1.06512	1.06263	1.06761	0	1.05111	1.04845	1.05378	0
alcohol	1.04937	1.03847	1.06039	1.50549e-19	1.12707	1.11505	1.13923	6.97622e-106
bmi	1.05059	1.04752	1.05367	3.79685e-240	1.03408	1.03042	1.03776	1.5208e-76
dbp_adj	1.01926	1.01792	1.02059	5.29317e-179	0.993975	0.99199	0.995964	3.12107e-09
height	1.02611	1.02435	1.02787	1.60332e-190	0.979074	0.976601	0.981553	2.23973e-60
ldl_adj	1.10145	1.08236	1.12088	2.40364e-27	1.07527	1.05545	1.09545	2.03827e-14
sbp_adj	1.01619	1.01549	1.01689	0	1.00807	1.00697	1.00918	7.0089e-47
sex	3.53301	3.40747	3.66318	0	4.469	4.24814	4.70134	0
smoking	1.52415	1.49141	1.55761	0	1.42305	1.39078	1.45608	1.33505e-199
trig_mean	1.2365	1.22105	1.25214	2.78458e-240	1.05498	1.03921	1.071	3.28815e-12
Regression including selected covariates
PC1	0.947631	0.932204	0.963313	1.33318e-10	0.948798	0.933082	0.964779	6.94161e-10
PC9	0.975122	0.959209	0.9913	0.0026921	0.975382	0.959206	0.991831	0.00348545
Multi-ancestry regression including selected covariates
PC1	0.952077	0.936946	0.967452	1.87385e-09	0.953536	0.938106	0.96922	1.09046e-08
PC9	0.97736	0.961728	0.993247	0.00537445	0.975808	0.959942	0.991937	0.00341168

[truncated: 22 more sheets: Supplementary Data 9, Supplementary Data 10, Supplementary Data 11, Supplementary Data 12, Supplementary Data 13, Supplementary Data 14, Supplementary Data 15, Supplementary Data 16, Supplementary Data 17, Supplementary Data 18, Supplementary Data 19, Supplementary Data 20, ST15 - Phenoscanner SNPs, Supplementary Data 21, Supplementary Data 22, Supplementary Data 23, Supplementary Data 24, ST25 - PRS, Supplementary Data 25, Supplementary Data 26 …]
